# Supplementary material for: Genomic insights into the physiology of Quinella, an iconic uncultured rumen bacterium
Source: Nat Commun. 2022 Oct 20;13:6240. doi: 10.1038/s41467-022-34013-1 (PMC9585023; doi:10.1038/s41467-022-34013-1)
Supplement: Supplementary file 4 — Supplementary Data 2 [file 41467_2022_34013_MOESM4_ESM.xlsx]

## Sheet: Accessions
Accession	Hyperlink
OM303038	https://www.ncbi.nlm.nih.gov/nuccore/OM303038.1/
OM303039	https://www.ncbi.nlm.nih.gov/nuccore/OM303039.1/
OM303040	https://www.ncbi.nlm.nih.gov/nuccore/OM303040.1/
OM303041	https://www.ncbi.nlm.nih.gov/nuccore/OM303041.1/
OM303042	https://www.ncbi.nlm.nih.gov/nuccore/OM303042.1/
OM303043	https://www.ncbi.nlm.nih.gov/nuccore/OM303043.1/
OM303044	https://www.ncbi.nlm.nih.gov/nuccore/OM303044.1/
OM303045	https://www.ncbi.nlm.nih.gov/nuccore/OM303045.1/
OM303046	https://www.ncbi.nlm.nih.gov/nuccore/OM303046.1/
OM303047	https://www.ncbi.nlm.nih.gov/nuccore/OM303047.1/
OM303048	https://www.ncbi.nlm.nih.gov/nuccore/OM303048.1/
OM303049	https://www.ncbi.nlm.nih.gov/nuccore/OM303049.1/
OM303050	https://www.ncbi.nlm.nih.gov/nuccore/OM303050.1/
OM303051	https://www.ncbi.nlm.nih.gov/nuccore/OM303051.1/
OM303052	https://www.ncbi.nlm.nih.gov/nuccore/OM303052.1/
OM303053	https://www.ncbi.nlm.nih.gov/nuccore/OM303053.1/
OM303054	https://www.ncbi.nlm.nih.gov/nuccore/OM303054.1/
OM303055	https://www.ncbi.nlm.nih.gov/nuccore/OM303055.1/
OM303056	https://www.ncbi.nlm.nih.gov/nuccore/OM303056.1/
OM303057	https://www.ncbi.nlm.nih.gov/nuccore/OM303057.1/
OM320214	https://www.ncbi.nlm.nih.gov/nuccore/OM320214.1/
OM320215	https://www.ncbi.nlm.nih.gov/nuccore/OM320215.1/
OM320216	https://www.ncbi.nlm.nih.gov/nuccore/OM320216.1/
OM320217	https://www.ncbi.nlm.nih.gov/nuccore/OM320217.1/
OM320218	https://www.ncbi.nlm.nih.gov/nuccore/OM320218.1/
OM320219	https://www.ncbi.nlm.nih.gov/nuccore/OM320219.1/
OM320220	https://www.ncbi.nlm.nih.gov/nuccore/OM320220.1/
OM320221	https://www.ncbi.nlm.nih.gov/nuccore/OM320221.1/
OM320222	https://www.ncbi.nlm.nih.gov/nuccore/OM320222.1/
OM320223	https://www.ncbi.nlm.nih.gov/nuccore/OM320223.1/
OM320224	https://www.ncbi.nlm.nih.gov/nuccore/OM320224.1/
OM320225	https://www.ncbi.nlm.nih.gov/nuccore/OM320225.1/
OM320226	https://www.ncbi.nlm.nih.gov/nuccore/OM320226.1/
OM320227	https://www.ncbi.nlm.nih.gov/nuccore/OM320227.1/
OM320228	https://www.ncbi.nlm.nih.gov/nuccore/OM320228.1/
OM320229	https://www.ncbi.nlm.nih.gov/nuccore/OM320229.1/
OM320230	https://www.ncbi.nlm.nih.gov/nuccore/OM320230.1/
OM320231	https://www.ncbi.nlm.nih.gov/nuccore/OM320231.1/
OM320232	https://www.ncbi.nlm.nih.gov/nuccore/OM320232.1/
OM320233	https://www.ncbi.nlm.nih.gov/nuccore/OM320233.1/
OM320234	https://www.ncbi.nlm.nih.gov/nuccore/OM320234.1/
OM320235	https://www.ncbi.nlm.nih.gov/nuccore/OM320235.1/
OM320236	https://www.ncbi.nlm.nih.gov/nuccore/OM320236.1/
OM320237	https://www.ncbi.nlm.nih.gov/nuccore/OM320237.1/
OM320238	https://www.ncbi.nlm.nih.gov/nuccore/OM320238.1/
OM320239	https://www.ncbi.nlm.nih.gov/nuccore/OM320239.1/
OM320240	https://www.ncbi.nlm.nih.gov/nuccore/OM320240.1/
OM320241	https://www.ncbi.nlm.nih.gov/nuccore/OM320241.1/
OM320242	https://www.ncbi.nlm.nih.gov/nuccore/OM320242.1/
OM320243	https://www.ncbi.nlm.nih.gov/nuccore/OM320243.1/
OM320244	https://www.ncbi.nlm.nih.gov/nuccore/OM320244.1/
OM320245	https://www.ncbi.nlm.nih.gov/nuccore/OM320245.1/
OM320246	https://www.ncbi.nlm.nih.gov/nuccore/OM320246.1/
OM320247	https://www.ncbi.nlm.nih.gov/nuccore/OM320247.1/
OM320248	https://www.ncbi.nlm.nih.gov/nuccore/OM320248.1/
OM320249	https://www.ncbi.nlm.nih.gov/nuccore/OM320249.1/
OM320250	https://www.ncbi.nlm.nih.gov/nuccore/OM320250.1/
OM320251	https://www.ncbi.nlm.nih.gov/nuccore/OM320251.1/
OM320252	https://www.ncbi.nlm.nih.gov/nuccore/OM320252.1/
OM320253	https://www.ncbi.nlm.nih.gov/nuccore/OM320253.1/
OM320254	https://www.ncbi.nlm.nih.gov/nuccore/OM320254.1/
OM320255	https://www.ncbi.nlm.nih.gov/nuccore/OM320255.1/
OM320256	https://www.ncbi.nlm.nih.gov/nuccore/OM320256.1/
OM320257	https://www.ncbi.nlm.nih.gov/nuccore/OM320257.1/
OM320258	https://www.ncbi.nlm.nih.gov/nuccore/OM320258.1/
OM320259	https://www.ncbi.nlm.nih.gov/nuccore/OM320259.1/
OM320260	https://www.ncbi.nlm.nih.gov/nuccore/OM320260.1/
OM320261	https://www.ncbi.nlm.nih.gov/nuccore/OM320261.1/
OM320262	https://www.ncbi.nlm.nih.gov/nuccore/OM320262.1/
OM320263	https://www.ncbi.nlm.nih.gov/nuccore/OM320263.1/
OM320264	https://www.ncbi.nlm.nih.gov/nuccore/OM320264.1/
OM320265	https://www.ncbi.nlm.nih.gov/nuccore/OM320265.1/
OM320266	https://www.ncbi.nlm.nih.gov/nuccore/OM320266.1/
OM320267	https://www.ncbi.nlm.nih.gov/nuccore/OM320267.1/
OM320268	https://www.ncbi.nlm.nih.gov/nuccore/OM320268.1/
OM320269	https://www.ncbi.nlm.nih.gov/nuccore/OM320269.1/
OM320270	https://www.ncbi.nlm.nih.gov/nuccore/OM320270.1/
OM320271	https://www.ncbi.nlm.nih.gov/nuccore/OM320271.1/
OM320272	https://www.ncbi.nlm.nih.gov/nuccore/OM320272.1/
OM320273	https://www.ncbi.nlm.nih.gov/nuccore/OM320273.1/
OM320274	https://www.ncbi.nlm.nih.gov/nuccore/OM320274.1/
OM320275	https://www.ncbi.nlm.nih.gov/nuccore/OM320275.1/
OM320276	https://www.ncbi.nlm.nih.gov/nuccore/OM320276.1/
OM320277	https://www.ncbi.nlm.nih.gov/nuccore/OM320277.1/
OM320278	https://www.ncbi.nlm.nih.gov/nuccore/OM320278.1/
OM320279	https://www.ncbi.nlm.nih.gov/nuccore/OM320279.1/
OM320280	https://www.ncbi.nlm.nih.gov/nuccore/OM320280.1/
OM320281	https://www.ncbi.nlm.nih.gov/nuccore/OM320281.1/
OM320282	https://www.ncbi.nlm.nih.gov/nuccore/OM320282.1/
OM320283	https://www.ncbi.nlm.nih.gov/nuccore/OM320283.1/
OM320284	https://www.ncbi.nlm.nih.gov/nuccore/OM320284.1/
OM320285	https://www.ncbi.nlm.nih.gov/nuccore/OM320285.1/
OM320286	https://www.ncbi.nlm.nih.gov/nuccore/OM320286.1/
OM320287	https://www.ncbi.nlm.nih.gov/nuccore/OM320287.1/
OM320288	https://www.ncbi.nlm.nih.gov/nuccore/OM320288.1/
OM320289	https://www.ncbi.nlm.nih.gov/nuccore/OM320289.1/
OM320290	https://www.ncbi.nlm.nih.gov/nuccore/OM320290.1/
OM320291	https://www.ncbi.nlm.nih.gov/nuccore/OM320291.1/
OM320292	https://www.ncbi.nlm.nih.gov/nuccore/OM320292.1/
OM320293	https://www.ncbi.nlm.nih.gov/nuccore/OM320293.1/
OM320294	https://www.ncbi.nlm.nih.gov/nuccore/OM320294.1/
OM320295	https://www.ncbi.nlm.nih.gov/nuccore/OM320295.1/
OM320296	https://www.ncbi.nlm.nih.gov/nuccore/OM320296.1/
OM320297	https://www.ncbi.nlm.nih.gov/nuccore/OM320297.1/
OM320298	https://www.ncbi.nlm.nih.gov/nuccore/OM320298.1/
OM320299	https://www.ncbi.nlm.nih.gov/nuccore/OM320299.1/
OM320300	https://www.ncbi.nlm.nih.gov/nuccore/OM320300.1/
OM320301	https://www.ncbi.nlm.nih.gov/nuccore/OM320301.1/
OM320302	https://www.ncbi.nlm.nih.gov/nuccore/OM320302.1/
OM320303	https://www.ncbi.nlm.nih.gov/nuccore/OM320303.1/
OM320304	https://www.ncbi.nlm.nih.gov/nuccore/OM320304.1/
OM320305	https://www.ncbi.nlm.nih.gov/nuccore/OM320305.1/
OM320306	https://www.ncbi.nlm.nih.gov/nuccore/OM320306.1/
OM320307	https://www.ncbi.nlm.nih.gov/nuccore/OM320307.1/
OM320308	https://www.ncbi.nlm.nih.gov/nuccore/OM320308.1/
OM320309	https://www.ncbi.nlm.nih.gov/nuccore/OM320309.1/
OM320310	https://www.ncbi.nlm.nih.gov/nuccore/OM320310.1/
OM320311	https://www.ncbi.nlm.nih.gov/nuccore/OM320311.1/
OM320312	https://www.ncbi.nlm.nih.gov/nuccore/OM320312.1/
OM320313	https://www.ncbi.nlm.nih.gov/nuccore/OM320313.1/
OM320314	https://www.ncbi.nlm.nih.gov/nuccore/OM320314.1/
OM320315	https://www.ncbi.nlm.nih.gov/nuccore/OM320315.1/
OM320316	https://www.ncbi.nlm.nih.gov/nuccore/OM320316.1/
OM320317	https://www.ncbi.nlm.nih.gov/nuccore/OM320317.1/
OM320318	https://www.ncbi.nlm.nih.gov/nuccore/OM320318.1/
OM320319	https://www.ncbi.nlm.nih.gov/nuccore/OM320319.1/
OM320320	https://www.ncbi.nlm.nih.gov/nuccore/OM320320.1/
OM320321	https://www.ncbi.nlm.nih.gov/nuccore/OM320321.1/
OM320322	https://www.ncbi.nlm.nih.gov/nuccore/OM320322.1/
OM320323	https://www.ncbi.nlm.nih.gov/nuccore/OM320323.1/
OM320324	https://www.ncbi.nlm.nih.gov/nuccore/OM320324.1/
OM320325	https://www.ncbi.nlm.nih.gov/nuccore/OM320325.1/
OM320326	https://www.ncbi.nlm.nih.gov/nuccore/OM320326.1/
OM320327	https://www.ncbi.nlm.nih.gov/nuccore/OM320327.1/
OM320328	https://www.ncbi.nlm.nih.gov/nuccore/OM320328.1/
OM320329	https://www.ncbi.nlm.nih.gov/nuccore/OM320329.1/
OM320330	https://www.ncbi.nlm.nih.gov/nuccore/OM320330.1/
OM320331	https://www.ncbi.nlm.nih.gov/nuccore/OM320331.1/
OM320332	https://www.ncbi.nlm.nih.gov/nuccore/OM320332.1/
OM320333	https://www.ncbi.nlm.nih.gov/nuccore/OM320333.1/
OM320334	https://www.ncbi.nlm.nih.gov/nuccore/OM320334.1/
OM320335	https://www.ncbi.nlm.nih.gov/nuccore/OM320335.1/
OM320336	https://www.ncbi.nlm.nih.gov/nuccore/OM320336.1/
OM320337	https://www.ncbi.nlm.nih.gov/nuccore/OM320337.1/
OM320338	https://www.ncbi.nlm.nih.gov/nuccore/OM320338.1/
OM320339	https://www.ncbi.nlm.nih.gov/nuccore/OM320339.1/
OM320340	https://www.ncbi.nlm.nih.gov/nuccore/OM320340.1/
OM320341	https://www.ncbi.nlm.nih.gov/nuccore/OM320341.1/
OM320342	https://www.ncbi.nlm.nih.gov/nuccore/OM320342.1/
OM320343	https://www.ncbi.nlm.nih.gov/nuccore/OM320343.1/
OM320344	https://www.ncbi.nlm.nih.gov/nuccore/OM320344.1/
OM320345	https://www.ncbi.nlm.nih.gov/nuccore/OM320345.1/
OM320346	https://www.ncbi.nlm.nih.gov/nuccore/OM320346.1/
OM320347	https://www.ncbi.nlm.nih.gov/nuccore/OM320347.1/
OM320348	https://www.ncbi.nlm.nih.gov/nuccore/OM320348.1/
OM320349	https://www.ncbi.nlm.nih.gov/nuccore/OM320349.1/
OM320350	https://www.ncbi.nlm.nih.gov/nuccore/OM320350.1/
OM320351	https://www.ncbi.nlm.nih.gov/nuccore/OM320351.1/
OM320352	https://www.ncbi.nlm.nih.gov/nuccore/OM320352.1/
OM320353	https://www.ncbi.nlm.nih.gov/nuccore/OM320353.1/
OM320354	https://www.ncbi.nlm.nih.gov/nuccore/OM320354.1/
OM320355	https://www.ncbi.nlm.nih.gov/nuccore/OM320355.1/
OM320356	https://www.ncbi.nlm.nih.gov/nuccore/OM320356.1/
OM320357	https://www.ncbi.nlm.nih.gov/nuccore/OM320357.1/
